# Supplementary material for: Establishment of a Gene Signature to Predict Prognosis for Patients with Lung Adenocarcinoma
Source: Int J Mol Sci. 2020 Nov 11;21(22):8479. doi: 10.3390/ijms21228479 (PMC7697394; doi:10.3390/ijms21228479)
Supplement: Supplementary file 1 [file ijms-21-08479-s001.zip]

Archive with 6 entries (5 files):
- Supplementary materials/
- Supplementary materials/Supplementary Files_Figure.docx
- Supplementary materials/Supplementary Files_Table S1.xlsx
- Supplementary materials/Supplementary Files_Table S2.xlsx
- Supplementary materials/Supplementary Files_Table S3.xlsx
- Supplementary materials/Supplementary Files_Table S4.xlsx
