# Supplementary material for: Establishment of a Gene Signature to Predict Prognosis for Patients with Lung Adenocarcinoma
Source: Int J Mol Sci. 2020 Nov 11;21(22):8479. doi: 10.3390/ijms21228479 (PMC7697394; doi:10.3390/ijms21228479)
Supplement: Supplementary file 1 [file ijms-21-08479-s001.zip › Supplementary materials/Supplementary Files_Table S1.xlsx]

## Sheet: Sheet1
Table S1. Information of clustering modules
Cluster	Nodes	Edges	MCODE score	Genes
1	72	2326	65.521	E2F7、MND1、AURKA、UHRF1、TRIP13、KIFC1、PTTG1、CCNB1、CDT1、EZH2、CCNA2、MAD2L1、CDCA5、NEK2、MKI67、ECT2、KIF20A、MCM10、PRC1、CCNB2、CDCA7、BIRC5、AURKB、KIF2C、RAD51AP1、MCM4、MCM2、CDC20、CDCA8、CENPM、CENPE、GTSE1、CENPF、ASPM、CDCA2、DTL、CHEK1、CEP55、KIF4A、ASF1B、HELLS、OIP5、RRM2、KIF15、FEN1、TK1、STIL、TYMS、CDCA3、UBE2T、FOXM1、HMMR、CDKN3、KNTC1、TOP2A、SPAG5、KIAA010、KIF11、TTK、MELK、FAM64A、ANLN、PBK、ATAD2、TROAP、POLE、DEPDC1B、TPX2、KIF14、NU…
2	26	112	8.96	MSLN、TIMP3、PLAU、TEK、ANGPT1、CDH5、PECAM1、GAS6 CHRDL1、WFS1、IGFBP3、TLR4、CLDN5、CYR61、SPARCL1、CP、VWF、PPBP、OLR1、CAV1、EDN1、THBD、SELE、THY1、MMP10、MMP3
3	30	121	8.345	COMP、FOS、IL3RA、CD33、EMR1、RETN、IL1B、IRF1、CD1C、GNG11、SPP1、CX3CR1、GRK5、PPARG、SELP、MMP13、NMU、KISS1R、PROK2、COL1A1、MMP1、LPL、AGER、EDNRB、MMP12 BMP2、CXCL13、CXCL2、TLR8、CCL2
4	9	18	4.5	AQP9、FGR、CD300LF、GIMAP6、GIMAP7、RGS18、GIMAP1、GIMAP4、GIMAP8
