# Supplementary material for: Establishment of a Gene Signature to Predict Prognosis for Patients with Lung Adenocarcinoma
Source: Int J Mol Sci. 2020 Nov 11;21(22):8479. doi: 10.3390/ijms21228479 (PMC7697394; doi:10.3390/ijms21228479)
Supplement: Supplementary file 1 [file ijms-21-08479-s001.zip › Supplementary materials/Supplementary Files_Table S2.xlsx]

## Sheet: Sheet1
Table S2. Biological pathway analysis for clustering modules in PPI network.
Category	Terms	No. of genes in the dataset	No.of genes in the background dataset	Percentage of genes	Fold enrichment	P-value (Hypergeometric test)	Bonferroni method	BH method	Q-value (Storey-Tibshirani method)	Mapped gene names
Cluster.1
Biological pathway	Cell Cycle, Mitotic	27	317	60	11.9068	2.35267e-24	3.92425e-21	3.92425e-21	2.42358e-20	AURKA; PTTG1; CCNB1; CDT1; CCNA2; MAD2L1; NEK2; KIF20A; MCM10; CCNB2; BIRC5; AURKB; KIF2C; MCM4; MCM2; CDC20; CDCA8; CENPM; CENPE; CENPF; RRM2; FEN1; TYMS; KNTC1; TOP2A; POLE2; UBE2C;
Biological pathway	DNA Replication	19	261	42.2222	10.1781	2.67416e-15	4.46051e-12	2.23025e-12	1.37738e-11	CDT1; MAD2L1; NEK2; KIF20A; MCM10; BIRC5; AURKB; KIF2C; MCM4; MCM2; CDC20; CDCA8; CENPM; CENPE; CENPF; FEN1; KNTC1; POLE2; UBE2C;
Biological pathway	Mitotic M-M/G1 phases	18	242	40	10.3997	1.23795e-14	2.06489e-11	6.88298e-12	4.25086e-11	CDT1; MAD2L1; NEK2; KIF20A; MCM10; BIRC5; AURKB; KIF2C; MCM4; MCM2; CDC20; CDCA8; CENPM; CENPE; CENPF; KNTC1; POLE2; UBE2C;
Biological pathway	M Phase	13	158	28.8889	11.5063	3.52408e-11	5.87816e-08	1.46954e-08	9.07574e-08	MAD2L1; NEK2; KIF20A; BIRC5; AURKB; KIF2C; CDC20; CDCA8; CENPM; CENPE; CENPF; KNTC1; UBE2C;
Biological pathway	Mitotic Prometaphase	11	99	24.4444	15.54	5.4417e-11	9.07676e-08	1.81535e-08	1.12114e-07	MAD2L1; BIRC5; AURKB; KIF2C; CDC20; CDCA8; CENPM; CENPE; CENPF; KNTC1; UBE2C;
Biological pathway	PLK1 signaling events	11	104	24.4444	14.7929	9.39006e-11	1.56626e-07	2.61044e-08	1.61218e-07	AURKA; CCNB1; ECT2; KIF20A; PRC1; BIRC5; AURKB; CDC20; CENPE; TPX2; TACC3;
Biological pathway	Polo-like kinase signaling events in the cell cycle	11	109	24.4444	14.1144	1.57528e-10	2.62756e-07	3.75366e-08	2.31822e-07	AURKA; CCNB1; ECT2; KIF20A; PRC1; BIRC5; AURKB; CDC20; CENPE; TPX2; TACC3;
Biological pathway	FOXM1 transcription factor network	8	42	17.7778	26.6454	3.51714e-10	5.86658e-07	7.33323e-08	4.52893e-07	CCNB1; CCNA2; NEK2; CCNB2; BIRC5; AURKB; CENPF; FOXM1;
Biological pathway	Kinesins	6	21	13.3333	39.9752	4.75464e-09	7.93073e-06	8.81193e-07	5.44216e-06	KIFC1; KIF2C; CENPE; KIF4A; KIF15; KIF11;
Biological pathway	Mitotic G1-G1/S phases	10	140	22.2222	9.99119	3.54942e-08	5.92043e-05	5.92043e-06	3.6564e-05	CCNB1; CDT1; MCM10; MCM4; MCM2; RRM2; TYMS; TOP2A; POLE2; UBE2C;
Biological pathway	G1/S Transition	9	117	20	10.7608	9.88719e-08	0.000164918	1.48005e-05	9.14062e-05	CCNB1; CDT1; MCM10; MCM4; MCM2; RRM2; TYMS; POLE2; UBE2C;
Biological pathway	Cell Cycle Checkpoints	9	118	20	10.6696	1.06478e-07	0.000177606	1.48005e-05	9.14062e-05	CCNB1; MAD2L1; MCM10; CCNB2; MCM4; MCM2; CDC20; CHEK1; UBE2C;
Biological pathway	Signaling by Aurora kinases	8	98	17.7778	11.421	3.49023e-07	0.00058217	4.2187e-05	0.000260543	AURKA; KIF20A; BIRC5; AURKB; KIF2C; CDCA8; TPX2; TACC3;
Biological pathway	Aurora B signaling	6	41	13.3333	20.4799	3.54088e-07	0.000590618	4.2187e-05	0.000260543	AURKA; KIF20A; BIRC5; AURKB; KIF2C; CDCA8;
Biological pathway	G2/M Checkpoints	6	43	13.3333	19.5275	4.74993e-07	0.000792289	5.28192e-05	0.000326206	CCNB1; MCM10; CCNB2; MCM4; MCM2; CHEK1;
Biological pathway	APC/C-mediated degradation of cell cycle proteins	7	81	15.5556	12.0927	1.38214e-06	0.00230541	0.000135613	0.00083753	AURKA; PTTG1; CCNB1; MAD2L1; AURKB; CDC20; UBE2C;
Biological pathway	Regulation of mitotic cell cycle	7	81	15.5556	12.0927	1.38214e-06	0.00230541	0.000135613	0.00083753	AURKA; PTTG1; CCNB1; MAD2L1; AURKB; CDC20; UBE2C;
Biological pathway	G2/M DNA damage checkpoint	5	29	11.1111	24.1342	1.55898e-06	0.00260038	0.000144465	0.000892204	CCNB1; MCM10; MCM4; MCM2; CHEK1;
Biological pathway	Activation of the pre-replicative complex	5	30	11.1111	23.33	1.86086e-06	0.00310391	0.000163364	0.00100892	CDT1; MCM10; MCM4; MCM2; POLE2;
Biological pathway	APC/C:Cdc20 mediated degradation of Cyclin B	4	22	8.88889	25.4605	1.52245e-05	0.0253944	0.00126972	0.00784168	PTTG1; CCNB1; CDC20; UBE2C;
Biological pathway	APC-Cdc20 mediated degradation of Nek2A	4	23	8.88889	24.354	1.83336e-05	0.0305805	0.00145621	0.00899343	MAD2L1; NEK2; CDC20; UBE2C;
Biological pathway	E2F mediated regulation of DNA replication	4	28	8.88889	20.0066	4.12995e-05	0.0688876	0.00313125	0.0193383	CCNB1; CDT1; RRM2; TYMS;
Biological pathway	DNA Replication Pre-Initiation	6	98	13.3333	8.56932	6.11355e-05	0.101974	0.00424892	0.0262409	CDT1; MCM10; MCM4; MCM2; POLE2; UBE2C;
Biological pathway	M/G1 Transition	6	98	13.3333	8.56932	6.11355e-05	0.101974	0.00424892	0.0262409	CDT1; MCM10; MCM4; MCM2; POLE2; UBE2C;
Biological pathway	Aurora A signaling	5	64	11.1111	10.9379	8.31073e-05	0.138623	0.00554492	0.0342449	AURKA; BIRC5; AURKB; TPX2; TACC3;
Biological pathway	Synthesis of DNA	6	109	13.3333	7.70461	0.000110898	0.184977	0.0071063	0.0438878	CDT1; MCM4; MCM2; FEN1; POLE2; UBE2C;
Biological pathway	Cyclin A/B1 associated events during G2/M transition	3	14	6.66667	30.0241	0.000117902	0.19666	0.0071063	0.0438878	CCNB1; CCNA2; CCNB2;
Biological pathway	APC/C:Cdh1 mediated degradation of Cdc20 and other APC/C:Cdh1 targeted proteins in late mitosis/early G1	5	69	11.1111	10.1454	0.00011929	0.198976	0.0071063	0.0438878	AURKA; PTTG1; AURKB; CDC20; UBE2C;
Biological pathway	Activation of ATR in response to replication stress	4	37	8.88889	15.1415	0.000127106	0.212012	0.00731077	0.0451506	MCM10; MCM4; MCM2; CHEK1;
Biological pathway	APC/C:Cdc20 mediated degradation of mitotic proteins	5	71	11.1111	9.85963	0.000136739	0.228081	0.00760269	0.0469535	PTTG1; CCNB1; MAD2L1; CDC20; UBE2C;
Biological pathway	Activation of APC/C and APC/C:Cdc20 mediated degradation of mitotic proteins	5	72	11.1111	9.72271	0.000146165	0.243804	0.00764363	0.0472063	PTTG1; CCNB1; MAD2L1; CDC20; UBE2C;
Biological pathway	G1/S-Specific Transcription	3	15	6.66667	28.0239	0.00014664	0.244596	0.00764363	0.0472063	CDT1; RRM2; TYMS;
Biological pathway	E2F transcription factor network	5	73	11.1111	9.58954	0.000156082	0.260345	0.00788923	0.0487231	E2F7; CCNA2; RRM2; TK1; TYMS;
Biological pathway	Factors involved in megakaryocyte development and platelet production	6	119	13.3333	7.05721	0.000180146	0.300483	0.00883773	0.0545809	KIFC1; KIF2C; CENPE; KIF4A; KIF15; KIF11;
Biological pathway	S Phase	6	121	13.3333	6.94058	0.000197399	0.329261	0.00940747	0.0580996	CDT1; MCM4; MCM2; FEN1; POLE2; UBE2C;
Biological pathway	Inhibition of the proteolytic activity of APC/C required for the onset of anaphase by mitotic spindle checkpoint components	3	18	6.66667	23.3558	0.000259063	0.432118	0.0114644	0.0708032	MAD2L1; CDC20; UBE2C;
Biological pathway	Inactivation of APC/C via direct inhibition of the APC/C complex	3	18	6.66667	23.3558	0.000259063	0.432118	0.0114644	0.0708032	MAD2L1; CDC20; UBE2C;
Biological pathway	ATM pathway	9	307	20	4.10123	0.00026118	0.435648	0.0114644	0.0708032	E2F7; CCNB1; CCNA2; MCM2; CHEK1; RRM2; TK1; TYMS; UBE2T;
Biological pathway	G2/M DNA replication checkpoint	2	4	4.44444	70.0477	0.000297589	0.496378	0.0127276	0.0786046	CCNB1; CCNB2;
Biological pathway	Mitotic Spindle Checkpoint	3	19	6.66667	22.1272	0.000306101	0.510577	0.0127644	0.0788318	MAD2L1; CDC20; UBE2C;
Biological pathway	Removal of licensing factors from origins	5	85	11.1111	8.23588	0.000319819	0.533458	0.0130112	0.0803557	CDT1; MCM10; MCM4; MCM2; UBE2C;
Biological pathway	Phosphorylation of Emi1	3	20	6.66667	21.0214	0.000358321	0.597679	0.0142305	0.0878859	CCNB1; CDC20; UBE2C;
Biological pathway	Regulation of DNA replication	5	88	11.1111	7.95514	0.000375936	0.627061	0.0145828	0.090062	CDT1; MCM10; MCM4; MCM2; UBE2C;
Biological pathway	Chk1/Chk2(Cds1) mediated inactivation of Cyclin B:Cdk1 complex	2	5	4.44444	56.0661	0.000493722	0.823528	0.0187165	0.115592	CCNB1; CHEK1;
Biological pathway	G2/M Transition	5	96	11.1111	7.29228	0.00056218	0.937717	0.0208382	0.128694	CCNB1; CCNA2; NEK2; CCNB2; UBE2C;
Biological pathway	Mitotic G2-G2/M phases	5	99	11.1111	7.07133	0.000647439	1	0.0234767	0.14499	CCNB1; CCNA2; NEK2; CCNB2; UBE2C;
Biological pathway	Cyclin B2 mediated events	2	6	4.44444	46.7373	0.000737211	1	0.0261631	0.161581	CCNB1; CCNB2;
Biological pathway	DNA strand elongation	3	31	6.66667	13.5646	0.00133726	1	0.0464697	0.286992	MCM4; MCM2; FEN1;
Biological pathway	Regulation of APC/C activators between G1/S and early anaphase	4	78	8.88889	7.18351	0.00221766	1	0.0754911	0.466225	CCNB1; MAD2L1; CDC20; UBE2C;
Biological pathway	Validated targets of C-MYC transcriptional activation	4	81	8.88889	6.91748	0.00254664	1	0.0849559	0.524679	CCNB1; CDCA7; BIRC5; TK1;
Biological pathway	Unwinding of DNA	2	11	4.44444	25.5124	0.00264222	1	0.0859867	0.531045	MCM4; MCM2;
Biological pathway	Switching of origins to a post-replicative state	4	83	8.88889	6.75082	0.00278374	1	0.0859867	0.531045	CDT1; MCM4; MCM2; UBE2C;
Biological pathway	Assembly of the pre-replicative complex	4	83	8.88889	6.75082	0.00278374	1	0.0859867	0.531045	CDT1; MCM4; MCM2; UBE2C;
Biological pathway	Orc1 removal from chromatin	4	83	8.88889	6.75082	0.00278374	1	0.0859867	0.531045	CDT1; MCM4; MCM2; UBE2C;
Biological pathway	Cyclin A:Cdk2-associated events at S phase entry	4	90	8.88889	6.22581	0.00373271	1	0.113203	0.69913	CDT1; MCM4; MCM2; UBE2C;
Biological pathway	pyrimidine deoxyribonucleotides de novo biosynthesis	2	14	4.44444	20.0493	0.00431242	1	0.128448	0.793285	RRM2; TYMS;
Biological pathway	Conversion from APC/C:Cdc20 to APC/C:Cdh1 in late anaphase	2	16	4.44444	17.5447	0.00563527	1	0.164906	1	CDC20; UBE2C;
Biological pathway	DNA Repair	4	106	8.88889	5.28615	0.00667968	1	0.192098	1	CHEK1; FEN1; UBE2T; POLE2;
Biological pathway	Phosphorylation of the APC/C	2	18	4.44444	15.5964	0.00712004	1	0.197937	1	CCNB1; UBE2C;
Biological pathway	Mitotic Telophase /Cytokinesis	2	18	4.44444	15.5964	0.00712004	1	0.197937	1	KIF20A; UBE2C;
Biological pathway	Metabolism of nucleotides	3	58	6.66667	7.25113	0.00802527	1	0.219445	1	RRM2; TK1; TYMS;
Biological pathway	Validated transcriptional targets of deltaNp63 isoforms	3	64	6.66667	6.57145	0.0105187	1	0.275135	1	CCNB2; HELLS; TOP2A;
Biological pathway	Pyrimidine metabolism	2	22	4.44444	12.762	0.0105567	1	0.275135	1	TK1; TYMS;
Biological pathway	Telomere C-strand (Lagging Strand) Synthesis	2	22	4.44444	12.762	0.0105567	1	0.275135	1	FEN1; POLE2;
Biological pathway	APC/C:Cdc20 mediated degradation of Securin	3	66	6.66667	6.37234	0.0114389	1	0.29354	1	PTTG1; CDC20; UBE2C;
Biological pathway	Cdc20:Phospho-APC/C mediated degradation of Cyclin A	3	69	6.66667	6.09532	0.0129042	1	0.321257	1	MAD2L1; CDC20; UBE2C;
Biological pathway	Chromosome Maintenance	3	69	6.66667	6.09532	0.0129042	1	0.321257	1	OIP5; FEN1; POLE2;
Biological pathway	Amplification of signal from the kinetochores	1	2	2.22222	70.2211	0.0142584	1	0.344681	1	MAD2L1;
Biological pathway	Amplification of signal from unattached kinetochores via a MAD2 inhibitory signal	1	2	2.22222	70.2211	0.0142584	1	0.344681	1	MAD2L1;
Biological pathway	Extension of Telomeres	2	28	4.44444	10.0283	0.0168123	1	0.400612	1	FEN1; POLE2;
Biological pathway	p73 transcription factor network	3	78	6.66667	5.39211	0.0179217	1	0.421033	1	CCNB1; CCNA2; CHEK1;
Biological pathway	C-MYC pathway	4	149	8.88889	3.76072	0.0212388	1	0.486983	1	CCNB1; CDCA7; BIRC5; TK1;
Biological pathway	Phosphorylation of proteins involved in the G2/M transition by Cyclin A:Cdc2 complexes	1	3	2.22222	46.8918	0.0213128	1	0.486983	1	CCNA2;
Biological pathway	ATR signaling pathway	5	250	11.1111	2.80042	0.031871	1	0.718389	1	CCNB1; CCNA2; MCM2; CHEK1; UBE2T;
Biological pathway	salvage pathways of pyrimidine deoxyribonucleotides	1	5	2.22222	28.1725	0.0352739	1	0.77417	1	TK1;
Biological pathway	Aurora C signaling	1	5	2.22222	28.1725	0.0352739	1	0.77417	1	AURKB;
Biological pathway	p63 transcription factor network	3	105	6.66667	4.0057	0.0386683	1	0.837645	1	CCNB2; HELLS; TOP2A;
Biological pathway	Pyrimidine biosynthesis	1	6	2.22222	23.4849	0.0421813	1	0.858029	1	TYMS;
Biological pathway	DNA replication initiation	1	6	2.22222	23.4849	0.0421813	1	0.858029	1	POLE2;
Biological pathway	ATM mediated response to DNA double-strand break	1	6	2.22222	23.4849	0.0421813	1	0.858029	1	CHEK1;
Biological pathway	ATM mediated phosphorylation of repair proteins	1	6	2.22222	23.4849	0.0421813	1	0.858029	1	CHEK1;
Biological pathway	Telomere C-strand synthesis initiation	1	6	2.22222	23.4849	0.0421813	1	0.858029	1	POLE2;
Biological pathway	Fanconi anemia pathway	2	48	4.44444	5.85068	0.045858	1	0.92158	1	CHEK1; UBE2T;
Biological pathway	Telomere Maintenance	2	49	4.44444	5.73131	0.0475962	1	0.945124	1	FEN1; POLE2;
Biological pathway	Pyrimidine salvage reactions	1	7	2.22222	20.1347	0.0490403	1	0.952485	1	TK1;
Biological pathway	Hemostasis	6	375	13.3333	2.23962	0.0491089	1	0.952485	1	KIFC1; KIF2C; CENPE; KIF4A; KIF15; KIF11;
Cluster.2
Biological pathway	Cell surface interactions at the vascular wall	7	72	33.3333	29.1441	1.95785e-09	3.26569e-06	3.26569e-06	2.04156e-05	TEK; ANGPT1; PECAM1; GAS6; OLR1; CAV1; THBD;
Biological pathway	Hemostasis	10	375	47.619	7.99128	9.83765e-08	0.000164092	8.2046e-05	0.000512913	PLAU; TEK; ANGPT1; PECAM1; GAS6; IGFBP3; VWF; OLR1; CAV1; THBD;
Biological pathway	Beta3 integrin cell surface interactions	4	43	19.0476	27.9126	1.04166e-05	0.0173748	0.0057916	0.0362064	PLAU; PECAM1; CYR61; THY1;
Biological pathway	Beta2 integrin cell surface interactions	3	28	14.2857	32.172	9.9602e-05	0.166136	0.041534	0.259651	PLAU; CYR61; THY1;
Biological pathway	Formation of Fibrin Clot (Clotting Cascade)	3	33	14.2857	27.299	0.000164109	0.273734	0.0518739	0.324291	IGFBP3; VWF; THBD;
Biological pathway	Signaling events mediated by VEGFR1 and VEGFR2	12	1293	57.1429	2.78078	0.000248368	0.414279	0.0518739	0.324291	PLAU; CDH5; CHRDL1; IGFBP3; CYR61; CP; CAV1; EDN1; THBD; SELE; THY1; MMP3;
Biological pathway	VEGF and VEGFR signaling network	12	1301	57.1429	2.76368	0.000264114	0.440542	0.0518739	0.324291	PLAU; CDH5; CHRDL1; IGFBP3; CYR61; CP; CAV1; EDN1; THBD; SELE; THY1; MMP3;
Biological pathway	Sphingosine 1-phosphate (S1P) pathway	12	1308	57.1429	2.74889	0.0002786	0.464705	0.0518739	0.324291	PLAU; CDH5; CHRDL1; IGFBP3; CYR61; CP; CAV1; EDN1; THBD; SELE; THY1; MMP3;
Biological pathway	Integrin family cell surface interactions	12	1375	57.1429	2.61494	0.000456312	0.761129	0.0518739	0.324291	PLAU; PECAM1; CHRDL1; IGFBP3; CYR61; CP; CAV1; EDN1; THBD; SELE; THY1; MMP3;
Biological pathway	Dissolution of Fibrin Clot	2	10	9.52381	60.1156	0.00047014	0.784193	0.0518739	0.324291	PLAU; IGFBP3;
Biological pathway	mTOR signaling pathway	11	1285	52.381	2.56511	0.00114484	1	0.0518739	0.324291	PLAU; CHRDL1; IGFBP3; CYR61; CP; CAV1; EDN1; THBD; SELE; THY1; MMP3;
Biological pathway	Class I PI3K signaling events mediated by Akt	11	1285	52.381	2.56511	0.00114484	1	0.0518739	0.324291	PLAU; CHRDL1; IGFBP3; CYR61; CP; CAV1; EDN1; THBD; SELE; THY1; MMP3;
Biological pathway	Signaling events mediated by focal adhesion kinase	11	1285	52.381	2.56511	0.00114484	1	0.0518739	0.324291	PLAU; CHRDL1; IGFBP3; CYR61; CP; CAV1; EDN1; THBD; SELE; THY1; MMP3;
Biological pathway	ErbB1 downstream signaling	11	1285	52.381	2.56511	0.00114484	1	0.0518739	0.324291	PLAU; CHRDL1; IGFBP3; CYR61; CP; CAV1; EDN1; THBD; SELE; THY1; MMP3;
Biological pathway	S1P1 pathway	11	1285	52.381	2.56511	0.00114484	1	0.0518739	0.324291	PLAU; CHRDL1; IGFBP3; CYR61; CP; CAV1; EDN1; THBD; SELE; THY1; MMP3;
Biological pathway	Arf6 trafficking events	11	1285	52.381	2.56511	0.00114484	1	0.0518739	0.324291	PLAU; CHRDL1; IGFBP3; CYR61; CP; CAV1; EDN1; THBD; SELE; THY1; MMP3;
Biological pathway	Arf6 downstream pathway	11	1285	52.381	2.56511	0.00114484	1	0.0518739	0.324291	PLAU; CHRDL1; IGFBP3; CYR61; CP; CAV1; EDN1; THBD; SELE; THY1; MMP3;
Biological pathway	Insulin Pathway	11	1285	52.381	2.56511	0.00114484	1	0.0518739	0.324291	PLAU; CHRDL1; IGFBP3; CYR61; CP; CAV1; EDN1; THBD; SELE; THY1; MMP3;
Biological pathway	Arf6 signaling events	11	1285	52.381	2.56511	0.00114484	1	0.0518739	0.324291	PLAU; CHRDL1; IGFBP3; CYR61; CP; CAV1; EDN1; THBD; SELE; THY1; MMP3;
Biological pathway	Internalization of ErbB1	11	1285	52.381	2.56511	0.00114484	1	0.0518739	0.324291	PLAU; CHRDL1; IGFBP3; CYR61; CP; CAV1; EDN1; THBD; SELE; THY1; MMP3;
Biological pathway	Class I PI3K signaling events	11	1285	52.381	2.56511	0.00114484	1	0.0518739	0.324291	PLAU; CHRDL1; IGFBP3; CYR61; CP; CAV1; EDN1; THBD; SELE; THY1; MMP3;
Biological pathway	PDGFR-beta signaling pathway	11	1285	52.381	2.56511	0.00114484	1	0.0518739	0.324291	PLAU; CHRDL1; IGFBP3; CYR61; CP; CAV1; EDN1; THBD; SELE; THY1; MMP3;
Biological pathway	EGF receptor (ErbB1) signaling pathway	11	1285	52.381	2.56511	0.00114484	1	0.0518739	0.324291	PLAU; CHRDL1; IGFBP3; CYR61; CP; CAV1; EDN1; THBD; SELE; THY1; MMP3;
Biological pathway	Urokinase-type plasminogen activator (uPA) and uPAR-mediated signaling	11	1285	52.381	2.56511	0.00114484	1	0.0518739	0.324291	PLAU; CHRDL1; IGFBP3; CYR61; CP; CAV1; EDN1; THBD; SELE; THY1; MMP3;
Biological pathway	EGFR-dependent Endothelin signaling events	11	1286	52.381	2.56312	0.00115269	1	0.0518739	0.324291	PLAU; CHRDL1; IGFBP3; CYR61; CP; CAV1; EDN1; THBD; SELE; THY1; MMP3;
Biological pathway	IGF1 pathway	11	1288	52.381	2.55914	0.00116852	1	0.0518739	0.324291	PLAU; CHRDL1; IGFBP3; CYR61; CP; CAV1; EDN1; THBD; SELE; THY1; MMP3;
Biological pathway	GMCSF-mediated signaling events	11	1289	52.381	2.55715	0.00117651	1	0.0518739	0.324291	PLAU; CHRDL1; IGFBP3; CYR61; CP; CAV1; EDN1; THBD; SELE; THY1; MMP3;
Biological pathway	IL5-mediated signaling events	11	1289	52.381	2.55715	0.00117651	1	0.0518739	0.324291	PLAU; CHRDL1; IGFBP3; CYR61; CP; CAV1; EDN1; THBD; SELE; THY1; MMP3;
Biological pathway	Signaling events mediated by Hepatocyte Growth Factor Receptor (c-Met)	11	1290	52.381	2.55517	0.00118454	1	0.0518739	0.324291	PLAU; CHRDL1; IGFBP3; CYR61; CP; CAV1; EDN1; THBD; SELE; THY1; MMP3;
Biological pathway	PDGF receptor signaling network	11	1290	52.381	2.55517	0.00118454	1	0.0518739	0.324291	PLAU; CHRDL1; IGFBP3; CYR61; CP; CAV1; EDN1; THBD; SELE; THY1; MMP3;
Biological pathway	IL3-mediated signaling events	11	1292	52.381	2.55121	0.00120074	1	0.0518739	0.324291	PLAU; CHRDL1; IGFBP3; CYR61; CP; CAV1; EDN1; THBD; SELE; THY1; MMP3;
Biological pathway	Nectin adhesion pathway	11	1292	52.381	2.55121	0.00120074	1	0.0518739	0.324291	PLAU; CHRDL1; IGFBP3; CYR61; CP; CAV1; EDN1; THBD; SELE; THY1; MMP3;
Biological pathway	IFN-gamma pathway	11	1293	52.381	2.54924	0.00120891	1	0.0518739	0.324291	PLAU; CHRDL1; IGFBP3; CYR61; CP; CAV1; EDN1; THBD; SELE; THY1; MMP3;
Biological pathway	Glypican 1 network	11	1296	52.381	2.54334	0.00123371	1	0.0518739	0.324291	PLAU; CHRDL1; IGFBP3; CYR61; CP; CAV1; EDN1; THBD; SELE; THY1; MMP3;
Biological pathway	PAR1-mediated thrombin signaling events	11	1296	52.381	2.54334	0.00123371	1	0.0518739	0.324291	PLAU; CHRDL1; IGFBP3; CYR61; CP; CAV1; EDN1; THBD; SELE; THY1; MMP3;
Biological pathway	Common Pathway	2	16	9.52381	37.5863	0.00123865	1	0.0518739	0.324291	IGFBP3; THBD;
Biological pathway	Thrombin/protease-activated receptor (PAR) pathway	11	1297	52.381	2.54138	0.00124207	1	0.0518739	0.324291	PLAU; CHRDL1; IGFBP3; CYR61; CP; CAV1; EDN1; THBD; SELE; THY1; MMP3;
Biological pathway	Syndecan-1-mediated signaling events	11	1297	52.381	2.54138	0.00124207	1	0.0518739	0.324291	PLAU; CHRDL1; IGFBP3; CYR61; CP; CAV1; EDN1; THBD; SELE; THY1; MMP3;
Biological pathway	Plasma membrane estrogen receptor signaling	11	1298	52.381	2.53942	0.00125048	1	0.0518739	0.324291	PLAU; CHRDL1; IGFBP3; CYR61; CP; CAV1; EDN1; THBD; SELE; THY1; MMP3;
Biological pathway	Alpha9 beta1 integrin signaling events	11	1302	52.381	2.53162	0.00128461	1	0.0518739	0.324291	PLAU; CHRDL1; IGFBP3; CYR61; CP; CAV1; EDN1; THBD; SELE; THY1; MMP3;
Biological pathway	Endothelins	11	1304	52.381	2.52774	0.00130196	1	0.0518739	0.324291	PLAU; CHRDL1; IGFBP3; CYR61; CP; CAV1; EDN1; THBD; SELE; THY1; MMP3;
Biological pathway	LKB1 signaling events	11	1305	52.381	2.5258	0.00131072	1	0.0518739	0.324291	PLAU; CHRDL1; IGFBP3; CYR61; CP; CAV1; EDN1; THBD; SELE; THY1; MMP3;
Biological pathway	ErbB receptor signaling network	11	1308	52.381	2.52001	0.00133728	1	0.0518739	0.324291	PLAU; CHRDL1; IGFBP3; CYR61; CP; CAV1; EDN1; THBD; SELE; THY1; MMP3;
Biological pathway	Beta5 beta6 beta7 and beta8 integrin cell surface interactions	2	17	9.52381	35.3767	0.00140098	1	0.0531099	0.332018	PLAU; CYR61;
Biological pathway	TRAIL signaling pathway	11	1325	52.381	2.48767	0.00149656	1	0.0554726	0.346788	PLAU; CHRDL1; IGFBP3; CYR61; CP; CAV1; EDN1; THBD; SELE; THY1; MMP3;
Biological pathway	Tie2 Signaling	2	18	9.52381	33.4124	0.00157294	1	0.0555151	0.347054	TEK; ANGPT1;
Biological pathway	Intrinsic Pathway	2	18	9.52381	33.4124	0.00157294	1	0.0555151	0.347054	IGFBP3; VWF;
Biological pathway	Glypican pathway	11	1335	52.381	2.46904	0.00159756	1	0.0555151	0.347054	PLAU; CHRDL1; IGFBP3; CYR61; CP; CAV1; EDN1; THBD; SELE; THY1; MMP3;
Biological pathway	Proteoglycan syndecan-mediated signaling events	11	1342	52.381	2.45616	0.00167163	1	0.0569038	0.355736	PLAU; CHRDL1; IGFBP3; CYR61; CP; CAV1; EDN1; THBD; SELE; THY1; MMP3;
Biological pathway	Beta1 integrin cell surface interactions	11	1348	52.381	2.44523	0.00173742	1	0.0579604	0.362341	PLAU; CHRDL1; IGFBP3; CYR61; CP; CAV1; EDN1; THBD; SELE; THY1; MMP3;
Biological pathway	AP-1 transcription factor network	7	621	33.3333	3.37944	0.00298652	1	0.0976766	0.610629	PLAU; CYR61; CP; CAV1; EDN1; THBD; SELE;
Biological pathway	Integrin-linked kinase signaling	7	654	33.3333	3.20892	0.00401225	1	0.128701	0.804577	PLAU; CYR61; CP; CAV1; EDN1; THBD; SELE;
Biological pathway	amb2 Integrin signaling	2	40	9.52381	15.0402	0.00767216	1	0.241456	1	PLAU; THY1;
Biological pathway	CDC42 signaling events	7	755	33.3333	2.77965	0.00890504	1	0.275067	1	PLAU; CYR61; CP; CAV1; EDN1; THBD; SELE;
Biological pathway	Regulation of CDC42 activity	7	768	33.3333	2.7326	0.00976798	1	0.296236	1	PLAU; CYR61; CP; CAV1; EDN1; THBD; SELE;
Biological pathway	Platelet activation, signaling and aggregation	3	138	14.2857	6.52952	0.0102897	1	0.306485	1	GAS6; IGFBP3; VWF;
Biological pathway	Angiopoietin receptor Tie2-mediated signaling	2	50	9.52381	12.0327	0.0118101	1	0.3456	1	TEK; ANGPT1;
Biological pathway	NOSTRIN mediated eNOS trafficking	1	4	4.7619	75.4054	0.013291	1	0.38223	1	CAV1;
Biological pathway	ATF-2 transcription factor network	2	59	9.52381	10.1975	0.016201	1	0.458022	1	PLAU; SELE;
Biological pathway	CTLA4 inhibitory signaling	1	5	4.7619	60.3544	0.0165873	1	0.461127	1	PECAM1;
Biological pathway	HIF-1-alpha transcription factor network	2	66	9.52381	9.11615	0.0200281	1	0.547655	1	CP; EDN1;
Biological pathway	Epithelial-to-mesenchymal transition	3	185	14.2857	4.87076	0.022543	1	0.60648	1	CHRDL1; SPARCL1; CAV1;
Biological pathway	PECAM1 interactions	1	7	4.7619	43.1349	0.0231486	1	0.612886	1	PECAM1;
Biological pathway	Platelet sensitization by LDL	1	8	4.7619	37.7498	0.0264136	1	0.651138	1	PECAM1;
Biological pathway	Transport of gamma-carboxylated protein precursors from the endoplasmic reticulum to the Golgi apparatus	1	8	4.7619	37.7498	0.0264136	1	0.651138	1	GAS6;
Biological pathway	Hypoxic and oxygen homeostasis regulation of HIF-1-alpha	2	80	9.52381	7.52103	0.0286921	1	0.651138	1	CP; EDN1;
Biological pathway	RhoA signaling pathway	3	205	14.2857	4.39559	0.0294364	1	0.651138	1	PLAU; CYR61; SELE;
Biological pathway	Regulation of RAC1 activity	3	205	14.2857	4.39559	0.0294364	1	0.651138	1	PLAU; CYR61; SELE;
Biological pathway	RAC1 signaling pathway	3	205	14.2857	4.39559	0.0294364	1	0.651138	1	PLAU; CYR61; SELE;
Biological pathway	Regulation of RhoA activity	3	205	14.2857	4.39559	0.0294364	1	0.651138	1	PLAU; CYR61; SELE;
Biological pathway	IKK complex recruitment mediated by RIP1	1	9	4.7619	33.56	0.0296682	1	0.651138	1	TLR4;
Biological pathway	Activation of IRF3/IRF7 mediated by TBK1/IKK epsilon	1	9	4.7619	33.56	0.0296682	1	0.651138	1	TLR4;
Biological pathway	eNOS activation	1	9	4.7619	33.56	0.0296682	1	0.651138	1	CAV1;
Biological pathway	Basigin interactions	1	9	4.7619	33.56	0.0296682	1	0.651138	1	CAV1;
Biological pathway	GP1b-IX-V activation signalling	1	9	4.7619	33.56	0.0296682	1	0.651138	1	VWF;
Biological pathway	Gamma-carboxylation of protein precursors	1	9	4.7619	33.56	0.0296682	1	0.651138	1	GAS6;
Biological pathway	Removal of aminoterminal propeptides from gamma-carboxylated proteins	1	10	4.7619	30.2073	0.0329124	1	0.712959	1	GAS6;
Biological pathway	Gamma-carboxylation, transport, and amino-terminal cleavage of proteins	1	12	4.7619	25.177	0.0393699	1	0.831252	1	GAS6;
Biological pathway	Hormone-sensitive lipase (HSL)-mediated triacylglycerol hydrolysis	1	12	4.7619	25.177	0.0393699	1	0.831252	1	CAV1;
Biological pathway	Posttranslational regulation of adherens junction stability and dissassembly	3	231	14.2857	3.90087	0.0399086	1	0.832095	1	PLAU; CYR61; MMP3;
Biological pathway	Platelet Adhesion to exposed collagen	1	13	4.7619	23.2418	0.0425832	1	0.876898	1	VWF;
Biological pathway	TRAF6 mediated induction of TAK1 complex	1	14	4.7619	21.5828	0.0457863	1	0.909184	1	TLR4;
Biological pathway	Post-translational modification: gamma carboxylation and hypusine formation	1	14	4.7619	21.5828	0.0457863	1	0.909184	1	GAS6;
Biological pathway	Regulation of Insulin-like Growth Factor (IGF) Activity by Insulin-like Growth Factor Binding Proteins (IGFBPs)	1	14	4.7619	21.5828	0.0457863	1	0.909184	1	IGFBP3;
Biological pathway	N-cadherin signaling events	3	251	14.2857	3.59005	0.0491108	1	0.963727	1	PLAU; CYR61; MMP3;
Cluster.3
Biological pathway	Peptide ligand-binding receptors	7	167	29.1667	10.996	1.93964e-06	0.00323531	0.00323531	0.0198331	CX3CR1; NMU; KISS1R; PROK2; EDNRB; CXCL13; CCL2;
Biological pathway	Class A/1 (Rhodopsin-like receptors)	7	274	29.1667	6.7021	5.03701e-05	0.0840173	0.0420087	0.257521	CX3CR1; NMU; KISS1R; PROK2; EDNRB; CXCL13; CCL2;
Biological pathway	GPCR ligand binding	7	336	29.1667	5.46544	0.000183126	0.305454	0.0587393	0.360084	CX3CR1; NMU; KISS1R; PROK2; EDNRB; CXCL13; CCL2;
Biological pathway	IL3-mediated signaling events	13	1292	54.1667	2.63797	0.000278459	0.46447	0.0587393	0.360084	FOS; IL3RA; IRF1; SPP1; PPARG; SELP; MMP13; COL1A1; MMP1; EDNRB; MMP12; BMP2; CCL2;
Biological pathway	IFN-gamma pathway	13	1293	54.1667	2.63593	0.000280732	0.468262	0.0587393	0.360084	FOS; IL1B; IRF1; SPP1; PPARG; SELP; MMP13; COL1A1; MMP1; EDNRB; MMP12; BMP2; CCL2;
Biological pathway	Chemokine receptors bind chemokines	3	42	12.5	18.7704	0.000508287	0.847822	0.0587393	0.360084	CX3CR1; CXCL13; CCL2;
Biological pathway	EGF receptor (ErbB1) signaling pathway	12	1285	50	2.44848	0.00116473	1	0.0587393	0.360084	FOS; IRF1; SPP1; PPARG; SELP; MMP13; COL1A1; MMP1; EDNRB; MMP12; BMP2; CCL2;
Biological pathway	Class I PI3K signaling events	12	1285	50	2.44848	0.00116473	1	0.0587393	0.360084	FOS; IRF1; SPP1; PPARG; SELP; MMP13; COL1A1; MMP1; EDNRB; MMP12; BMP2; CCL2;
Biological pathway	Internalization of ErbB1	12	1285	50	2.44848	0.00116473	1	0.0587393	0.360084	FOS; IRF1; SPP1; PPARG; SELP; MMP13; COL1A1; MMP1; EDNRB; MMP12; BMP2; CCL2;
Biological pathway	PDGFR-beta signaling pathway	12	1285	50	2.44848	0.00116473	1	0.0587393	0.360084	FOS; IRF1; SPP1; PPARG; SELP; MMP13; COL1A1; MMP1; EDNRB; MMP12; BMP2; CCL2;
Biological pathway	Class I PI3K signaling events mediated by Akt	12	1285	50	2.44848	0.00116473	1	0.0587393	0.360084	FOS; IRF1; SPP1; PPARG; SELP; MMP13; COL1A1; MMP1; EDNRB; MMP12; BMP2; CCL2;
Biological pathway	Insulin Pathway	12	1285	50	2.44848	0.00116473	1	0.0587393	0.360084	FOS; IRF1; SPP1; PPARG; SELP; MMP13; COL1A1; MMP1; EDNRB; MMP12; BMP2; CCL2;
Biological pathway	Arf6 trafficking events	12	1285	50	2.44848	0.00116473	1	0.0587393	0.360084	FOS; IRF1; SPP1; PPARG; SELP; MMP13; COL1A1; MMP1; EDNRB; MMP12; BMP2; CCL2;
Biological pathway	Urokinase-type plasminogen activator (uPA) and uPAR-mediated signaling	12	1285	50	2.44848	0.00116473	1	0.0587393	0.360084	FOS; IRF1; SPP1; PPARG; SELP; MMP13; COL1A1; MMP1; EDNRB; MMP12; BMP2; CCL2;
Biological pathway	Signaling events mediated by focal adhesion kinase	12	1285	50	2.44848	0.00116473	1	0.0587393	0.360084	FOS; IRF1; SPP1; PPARG; SELP; MMP13; COL1A1; MMP1; EDNRB; MMP12; BMP2; CCL2;
Biological pathway	Arf6 downstream pathway	12	1285	50	2.44848	0.00116473	1	0.0587393	0.360084	FOS; IRF1; SPP1; PPARG; SELP; MMP13; COL1A1; MMP1; EDNRB; MMP12; BMP2; CCL2;
Biological pathway	ErbB1 downstream signaling	12	1285	50	2.44848	0.00116473	1	0.0587393	0.360084	FOS; IRF1; SPP1; PPARG; SELP; MMP13; COL1A1; MMP1; EDNRB; MMP12; BMP2; CCL2;
Biological pathway	S1P1 pathway	12	1285	50	2.44848	0.00116473	1	0.0587393	0.360084	FOS; IRF1; SPP1; PPARG; SELP; MMP13; COL1A1; MMP1; EDNRB; MMP12; BMP2; CCL2;
Biological pathway	Arf6 signaling events	12	1285	50	2.44848	0.00116473	1	0.0587393	0.360084	FOS; IRF1; SPP1; PPARG; SELP; MMP13; COL1A1; MMP1; EDNRB; MMP12; BMP2; CCL2;
Biological pathway	mTOR signaling pathway	12	1285	50	2.44848	0.00116473	1	0.0587393	0.360084	FOS; IRF1; SPP1; PPARG; SELP; MMP13; COL1A1; MMP1; EDNRB; MMP12; BMP2; CCL2;
Biological pathway	EGFR-dependent Endothelin signaling events	12	1286	50	2.44657	0.0011732	1	0.0587393	0.360084	FOS; IRF1; SPP1; PPARG; SELP; MMP13; COL1A1; MMP1; EDNRB; MMP12; BMP2; CCL2;
Biological pathway	IGF1 pathway	12	1288	50	2.44277	0.00119031	1	0.0587393	0.360084	FOS; IRF1; SPP1; PPARG; SELP; MMP13; COL1A1; MMP1; EDNRB; MMP12; BMP2; CCL2;
Biological pathway	GMCSF-mediated signaling events	12	1289	50	2.44088	0.00119894	1	0.0587393	0.360084	FOS; IRF1; SPP1; PPARG; SELP; MMP13; COL1A1; MMP1; EDNRB; MMP12; BMP2; CCL2;
Biological pathway	IL5-mediated signaling events	12	1289	50	2.44088	0.00119894	1	0.0587393	0.360084	FOS; IRF1; SPP1; PPARG; SELP; MMP13; COL1A1; MMP1; EDNRB; MMP12; BMP2; CCL2;
Biological pathway	PDGF receptor signaling network	12	1290	50	2.43898	0.00120762	1	0.0587393	0.360084	FOS; IRF1; SPP1; PPARG; SELP; MMP13; COL1A1; MMP1; EDNRB; MMP12; BMP2; CCL2;
Biological pathway	Signaling events mediated by Hepatocyte Growth Factor Receptor (c-Met)	12	1290	50	2.43898	0.00120762	1	0.0587393	0.360084	FOS; IRF1; SPP1; PPARG; SELP; MMP13; COL1A1; MMP1; EDNRB; MMP12; BMP2; CCL2;
Biological pathway	Nectin adhesion pathway	12	1292	50	2.43521	0.00122516	1	0.0587393	0.360084	FOS; IRF1; SPP1; PPARG; SELP; MMP13; COL1A1; MMP1; EDNRB; MMP12; BMP2; CCL2;
Biological pathway	Signaling events mediated by VEGFR1 and VEGFR2	12	1293	50	2.43333	0.001234	1	0.0587393	0.360084	FOS; IRF1; SPP1; PPARG; SELP; MMP13; COL1A1; MMP1; EDNRB; MMP12; BMP2; CCL2;
Biological pathway	Glypican 1 network	12	1296	50	2.42769	0.00126087	1	0.0587393	0.360084	FOS; IRF1; SPP1; PPARG; SELP; MMP13; COL1A1; MMP1; EDNRB; MMP12; BMP2; CCL2;
Biological pathway	PAR1-mediated thrombin signaling events	12	1296	50	2.42769	0.00126087	1	0.0587393	0.360084	FOS; IRF1; SPP1; PPARG; SELP; MMP13; COL1A1; MMP1; EDNRB; MMP12; BMP2; CCL2;
Biological pathway	Thrombin/protease-activated receptor (PAR) pathway	12	1297	50	2.42582	0.00126994	1	0.0587393	0.360084	FOS; IRF1; SPP1; PPARG; SELP; MMP13; COL1A1; MMP1; EDNRB; MMP12; BMP2; CCL2;
Biological pathway	Syndecan-1-mediated signaling events	12	1297	50	2.42582	0.00126994	1	0.0587393	0.360084	FOS; IRF1; SPP1; PPARG; SELP; MMP13; COL1A1; MMP1; EDNRB; MMP12; BMP2; CCL2;
Biological pathway	Plasma membrane estrogen receptor signaling	12	1298	50	2.42395	0.00127906	1	0.0587393	0.360084	FOS; IRF1; SPP1; PPARG; SELP; MMP13; COL1A1; MMP1; EDNRB; MMP12; BMP2; CCL2;
Biological pathway	VEGF and VEGFR signaling network	12	1301	50	2.41836	0.00130676	1	0.0587393	0.360084	FOS; IRF1; SPP1; PPARG; SELP; MMP13; COL1A1; MMP1; EDNRB; MMP12; BMP2; CCL2;
Biological pathway	Alpha9 beta1 integrin signaling events	12	1302	50	2.41651	0.00131611	1	0.0587393	0.360084	FOS; IRF1; SPP1; PPARG; SELP; MMP13; COL1A1; MMP1; EDNRB; MMP12; BMP2; CCL2;
Biological pathway	Endothelins	12	1304	50	2.4128	0.00133498	1	0.0587393	0.360084	FOS; IRF1; SPP1; PPARG; SELP; MMP13; COL1A1; MMP1; EDNRB; MMP12; BMP2; CCL2;
Biological pathway	LKB1 signaling events	12	1305	50	2.41095	0.0013445	1	0.0587393	0.360084	FOS; IRF1; SPP1; PPARG; SELP; MMP13; COL1A1; MMP1; EDNRB; MMP12; BMP2; CCL2;
Biological pathway	Sphingosine 1-phosphate (S1P) pathway	12	1308	50	2.40542	0.0013734	1	0.0587393	0.360084	FOS; IRF1; SPP1; PPARG; SELP; MMP13; COL1A1; MMP1; EDNRB; MMP12; BMP2; CCL2;
Biological pathway	ErbB receptor signaling network	12	1308	50	2.40542	0.0013734	1	0.0587393	0.360084	FOS; IRF1; SPP1; PPARG; SELP; MMP13; COL1A1; MMP1; EDNRB; MMP12; BMP2; CCL2;
Biological pathway	Validated transcriptional targets of AP1 family members Fra1 and Fra2	4	134	16.6667	7.8391	0.00150276	1	0.0626652	0.38415	FOS; PPARG; MMP1; CCL2;
Biological pathway	TRAIL signaling pathway	12	1325	50	2.37456	0.0015474	1	0.0629527	0.385913	FOS; IRF1; SPP1; PPARG; SELP; MMP13; COL1A1; MMP1; EDNRB; MMP12; BMP2; CCL2;
Biological pathway	Toll Like Receptor 7/8 (TLR7/8) Cascade	3	62	12.5	12.7164	0.00159275	1	0.063255	0.387766	FOS; AGER; TLR8;
Biological pathway	Glypican pathway	12	1335	50	2.35677	0.00165825	1	0.0643249	0.394324	FOS; IRF1; SPP1; PPARG; SELP; MMP13; COL1A1; MMP1; EDNRB; MMP12; BMP2; CCL2;
Biological pathway	Proteoglycan syndecan-mediated signaling events	12	1342	50	2.34448	0.00173981	1	0.0659545	0.404314	FOS; IRF1; SPP1; PPARG; SELP; MMP13; COL1A1; MMP1; EDNRB; MMP12; BMP2; CCL2;
Biological pathway	Beta1 integrin cell surface interactions	12	1348	50	2.33404	0.0018124	1	0.0671795	0.411824	FOS; IRF1; SPP1; PPARG; SELP; MMP13; COL1A1; MMP1; EDNRB; MMP12; BMP2; CCL2;
Biological pathway	Integrin family cell surface interactions	12	1375	50	2.28821	0.00217169	1	0.0787474	0.482737	FOS; IRF1; SPP1; PPARG; SELP; MMP13; COL1A1; MMP1; EDNRB; MMP12; BMP2; CCL2;
Biological pathway	Signal Transduction	11	1208	45.8333	2.38768	0.00266184	1	0.094467	0.579101	SPP1; CX3CR1; GRK5; NMU; KISS1R; PROK2; COL1A1; EDNRB; BMP2; CXCL13; CCL2;
Biological pathway	Glucocorticoid receptor regulatory network	3	80	12.5	9.85556	0.0033078	1	0.114946	0.704643	FOS; IRF1; MMP1;
Biological pathway	Glucocorticoid receptor signaling	3	85	12.5	9.27589	0.00392715	1	0.133684	0.819506	FOS; IRF1; MMP1;
Biological pathway	Toll Receptor Cascades	3	90	12.5	8.76062	0.00461309	1	0.153893	0.943392	FOS; AGER; TLR8;
Biological pathway	IL12 signaling mediated by STAT4	2	29	8.33333	18.1513	0.00532001	1	0.17065	1	FOS; IRF1;
Biological pathway	Osteopontin-mediated events	2	29	8.33333	18.1513	0.00532001	1	0.17065	1	FOS; SPP1;
Biological pathway	Signaling by GPCR	8	800	33.3333	2.62299	0.00747066	1	0.235114	1	CX3CR1; GRK5; NMU; KISS1R; PROK2; EDNRB; CXCL13; CCL2;
Biological pathway	IL12-mediated signaling events	3	111	12.5	7.10336	0.00826514	1	0.255301	1	FOS; IL1B; IRF1;
Biological pathway	amb2 Integrin signaling	2	40	8.33333	13.1609	0.00996297	1	0.30215	1	SELP; AGER;
Biological pathway	G alpha (q) signalling events	3	120	12.5	6.57065	0.0102322	1	0.304773	1	GRK5; KISS1R; EDNRB;
Biological pathway	Beta3 integrin cell surface interactions	2	43	8.33333	12.2429	0.0114541	1	0.335183	1	SPP1; COL1A1;
Biological pathway	Immune System	6	522	25	3.01616	0.0117226	1	0.337124	1	FOS; IL3RA; IL1B; IRF1; AGER; TLR8;
Biological pathway	IL6-mediated signaling events	2	47	8.33333	11.2012	0.0135854	1	0.384076	1	FOS; IRF1;
Biological pathway	FGF signaling pathway	2	48	8.33333	10.9679	0.0141433	1	0.393183	1	FOS; SPP1;
Biological pathway	Calcineurin-regulated NFAT-dependent transcription in lymphocytes	2	49	8.33333	10.7441	0.014711	1	0.402262	1	FOS; PPARG;
Biological pathway	TRAF6 Mediated Induction of proinflammatory cytokines	2	50	8.33333	10.5293	0.0152885	1	0.411311	1	FOS; AGER;
Biological pathway	NFkB and MAP kinases activation mediated by TLR4 signaling repertoire	2	54	8.33333	9.74947	0.0176949	1	0.468494	1	FOS; AGER;
Biological pathway	TRIF mediated TLR3 signaling	2	56	8.33333	9.40134	0.0189549	1	0.486411	1	FOS; AGER;
Biological pathway	Toll Like Receptor 3 (TLR3) Cascade	2	56	8.33333	9.40134	0.0189549	1	0.486411	1	FOS; AGER;
Biological pathway	MyD88-independent cascade initiated on plasma membrane	2	58	8.33333	9.07721	0.0202518	1	0.507102	1	FOS; AGER;
Biological pathway	MyD88 cascade initiated on plasma membrane	2	59	8.33333	8.92338	0.020914	1	0.507102	1	FOS; AGER;
Biological pathway	TRAF6 mediated induction of NFkB and MAP kinases upon TLR7/8 or 9 activation	2	59	8.33333	8.92338	0.020914	1	0.507102	1	FOS; AGER;
Biological pathway	Toll Like Receptor 5 (TLR5) Cascade	2	60	8.33333	8.77469	0.0215853	1	0.507102	1	FOS; AGER;
Biological pathway	Toll Like Receptor 10 (TLR10) Cascade	2	60	8.33333	8.77469	0.0215853	1	0.507102	1	FOS; AGER;
Biological pathway	MyD88 dependent cascade initiated on endosome	2	60	8.33333	8.77469	0.0215853	1	0.507102	1	FOS; AGER;
Biological pathway	Interleukin-1 processing	1	6	4.16667	44.0257	0.0226851	1	0.517408	1	IL1B;
Biological pathway	IL4-mediated signaling events	2	62	8.33333	8.49168	0.0229546	1	0.517408	1	SELP; COL1A1;
Biological pathway	MyD88:Mal cascade initiated on plasma membrane	2	62	8.33333	8.49168	0.0229546	1	0.517408	1	FOS; AGER;
Biological pathway	Toll Like Receptor TLR6:TLR2 Cascade	2	64	8.33333	8.22635	0.0243591	1	0.527676	1	FOS; AGER;
Biological pathway	Integrins in angiogenesis	2	64	8.33333	8.22635	0.0243591	1	0.527676	1	FOS; SPP1;
Biological pathway	Toll Like Receptor TLR1:TLR2 Cascade	2	64	8.33333	8.22635	0.0243591	1	0.527676	1	FOS; AGER;
Biological pathway	Toll Like Receptor 9 (TLR9) Cascade	2	65	8.33333	8.09981	0.0250745	1	0.529421	1	FOS; AGER;
Biological pathway	Toll Like Receptor 2 (TLR2) Cascade	2	65	8.33333	8.09981	0.0250745	1	0.529421	1	FOS; AGER;
Biological pathway	IL23-mediated signaling events	2	66	8.33333	7.97711	0.0257984	1	0.537897	1	IL1B; CCL2;
Biological pathway	Regulation of Telomerase	2	68	8.33333	7.74252	0.0272719	1	0.561599	1	FOS; IRF1;
Biological pathway	Transcriptional Regulation of White Adipocyte Differentiation	2	69	8.33333	7.63033	0.0280212	1	0.569993	1	PPARG; LPL;
Biological pathway	Activated TLR4 signalling	2	72	8.33333	7.31244	0.030319	1	0.594967	1	FOS; AGER;
Biological pathway	Integrin cell surface interactions	2	72	8.33333	7.31244	0.030319	1	0.594967	1	SPP1; COL1A1;
Biological pathway	Cell surface interactions at the vascular wall	2	72	8.33333	7.31244	0.030319	1	0.594967	1	SELP; MMP1;
Biological pathway	Innate Immune System	3	183	12.5	4.30875	0.0312948	1	0.606974	1	FOS; AGER; TLR8;
Biological pathway	Epithelial-to-mesenchymal transition	3	185	12.5	4.26217	0.0321777	1	0.616925	1	GNG11; CXCL13; CCL2;
Biological pathway	Toll Like Receptor 4 (TLR4) Cascade	2	76	8.33333	6.92763	0.0334962	1	0.620312	1	FOS; AGER;
Biological pathway	Advanced glycosylation endproduct receptor signaling	1	9	4.16667	29.3667	0.0338419	1	0.620312	1	AGER;
Biological pathway	Activation of the AP-1 family of transcription factors	1	9	4.16667	29.3667	0.0338419	1	0.620312	1	FOS;
Biological pathway	Basigin interactions	1	9	4.16667	29.3667	0.0338419	1	0.620312	1	MMP1;
Biological pathway	Syndecan-2-mediated signaling events	2	77	8.33333	6.83767	0.0343103	1	0.622061	1	FOS; SPP1;
Biological pathway	Cytokine Signaling in Immune system	3	193	12.5	4.08551	0.0358413	1	0.642831	1	IL3RA; IL1B; IRF1;
Biological pathway	PERK regulated gene expression	1	11	4.16667	24.0322	0.0412119	1	0.723594	1	CCL2;
Biological pathway	TAK1 activates NFkB by phosphorylation and activation of IKKs complex	1	11	4.16667	24.0322	0.0412119	1	0.723594	1	AGER;
Biological pathway	Signaling events mediated by TCPTP	2	92	8.33333	5.72295	0.0474207	1	0.809446	1	SELP; COL1A1;
Biological pathway	Signaling by Interleukins	2	92	8.33333	5.72295	0.0474207	1	0.809446	1	IL3RA; IL1B;
Biological pathway	Platelet Adhesion to exposed collagen	1	13	4.16667	20.3378	0.048528	1	0.809446	1	COL1A1;
Biological pathway	TRAF6 mediated NF-kB activation	1	13	4.16667	20.3378	0.048528	1	0.809446	1	AGER;
Biological pathway	Viral dsRNA:TLR3:TRIF Complex Activates RIP1	1	13	4.16667	20.3378	0.048528	1	0.809446	1	AGER;
Cluster.4
Biological pathway	Transport of Glycerol from Adipocytes to the Liver by Aquaporins	1	2	20	630.869	0.00158932	1	1	1	AQP9;
Biological pathway	Platelet sensitization by LDL	1	8	20	158.308	0.00634516	1	1	1	FGR;
Biological pathway	Epithelial-to-mesenchymal transition	2	185	40	13.64	0.00811505	1	1	1	GIMAP6; GIMAP4;
Biological pathway	Aquaporin-mediated transport	1	27	20	46.9473	0.0212859	1	1	1	AQP9;
Biological pathway	IL8- and CXCR1-mediated signaling events	1	28	20	45.2712	0.0220672	1	1	1	FGR;
Biological pathway	Ephrin B reverse signaling	1	30	20	42.2541	0.0236284	1	1	1	FGR;
Biological pathway	G alpha (i) signalling events	1	31	20	40.8915	0.0244083	1	1	1	RGS18;
Biological pathway	EPHA forward signaling	1	31	20	40.8915	0.0244083	1	1	1	FGR;
Biological pathway	Alpha-synuclein signaling	1	33	20	38.414	0.0259665	1	1	1	FGR;
Biological pathway	IL8- and CXCR2-mediated signaling events	1	34	20	37.2845	0.0267448	1	1	1	FGR;
Biological pathway	IL8-mediated signaling events	1	38	20	33.3609	0.0298533	1	1	1	FGR;
Biological pathway	amb2 Integrin signaling	1	40	20	31.6932	0.0314045	1	1	1	FGR;
Biological pathway	Platelet homeostasis	1	40	20	31.6932	0.0314045	1	1	1	FGR;
Biological pathway	EphrinA-EPHA pathway	1	43	20	29.4826	0.0337277	1	1	1	FGR;
Biological pathway	Signaling events mediated by PTP1B	1	52	20	24.3808	0.0406704	1	1	1	FGR;
Biological pathway	KitReceptor	1	54	20	23.478	0.0422077	1	1	1	FGR;
Biological pathway	Thromboxane A2 receptor signaling	1	54	20	23.478	0.0422077	1	1	1	FGR;
Biological pathway	EphrinB-EPHB pathway	1	60	20	21.1306	0.0468081	1	1	1	FGR;
