# Supplementary material for: Establishment of a Gene Signature to Predict Prognosis for Patients with Lung Adenocarcinoma
Source: Int J Mol Sci. 2020 Nov 11;21(22):8479. doi: 10.3390/ijms21228479 (PMC7697394; doi:10.3390/ijms21228479)
Supplement: Supplementary file 1 [file ijms-21-08479-s001.zip › Supplementary materials/Supplementary Files_Table S3.xlsx]

## Sheet: Sheet1
Table S3. Primer sequence for RT-PCR
NO.	Gene	Primer	Sequence (5'—>3')
1	TTK	Forward	GTGGAGCAGTACCACTAGAAATG
		Reverse	CCCAAGTGAACCGGAAAATGA
2	HMMR	Forward	AGAACCAACTCAAGCAACAGG
		Reverse	AGGAGACGCCACTTGTTAATTTC
3	ASPM	Forward	TGCAGTGGGTGAACATGAAAA
		Reverse	CGAAGAGGGTGTTACCTCGTTT
4	CDCA8	Forward	GAAGGGCAGTAGTCGGGTG
		Reverse	TCACGGTCGAAGTCTTTCAGA
5	KIF2C	Forward	CTGTTTCCCGGTCTCGCTATC
		Reverse	AGAAGCTGTAAGAGTTCTGGGT
6	CCNB2	Forward	TTGGCTGGTACAAGTCCACTC
		Reverse	TGGGAACTGGTATAAGCATTGTC
7	MKI67	Forward	ACGCCTGGTTACTATCAAAAGG
		Reverse	CAGACCCATTTACTTGTGTTGGA
8	CCNA2	Forward	GGATGGTAGTTTTGAGTCACCAC
		Reverse	CACGAGGATAGCTCTCATACTGT
9	GAPDH	Forward	GGAGCGAGATCCCTCCAAAAT
		Reverse	GGCTGTTGTCATACTTCTCATGG
