# Supplementary material for: Establishment of a Gene Signature to Predict Prognosis for Patients with Lung Adenocarcinoma
Source: Int J Mol Sci. 2020 Nov 11;21(22):8479. doi: 10.3390/ijms21228479 (PMC7697394; doi:10.3390/ijms21228479)
Supplement: Supplementary file 1 [file ijms-21-08479-s001.zip › Supplementary materials/Supplementary Files_Table S4.xlsx]

## Sheet: Sheet1
Table S4. Primary antibodies used.
Primary antibody	Code number	Antibody clone	Dilution	Host
TTK	ab11108,abcam	monoclonal antibody	1:1000	mouse
HMMR	ab234065,abcam	monoclonal antibody	1:500	mouse
ASPM	ab238106,abcam	polyclonal antibody	1:2000	rabbit
CDCA8	ab74473,abcam	polyclonal antibody	1:1000	rabbit
KIF2C	ab228016,abcam	polyclonal antibody	1:2000	rabbit
CCNB2	ab185622,abcam	monoclonal antibody	1:1000	rabbit
MKI67	ab92742,abcam	monoclonal antibody	1:5000	rabbit
CCNA2	ab181591,abcam	monoclonal antibody	1:2000	rabbit
β-actin	ab8227,abcam	polyclonal antibody	1:5000	rabbit
